# Supplementary material for: The Chromatin Modifier Protein FfJMHY Plays an Important Role in Regulating the Rate of Mycelial Growth and Stipe Elongation in Flammulina filiformis
Source: J Fungi (Basel). 2022 May 3;8(5):477. doi: 10.3390/jof8050477 (PMC9147824; doi:10.3390/jof8050477)
Supplement: Supplementary file 1 [file jof-08-00477-s001.zip]

Archive with 1 entries (1 files):
- jof-1625422-supplementary.pdf
